# Supplementary material for: Extrusion fountains are restricted by WAPL-dependent cohesin release and CTCF barriers
Source: Nucleic Acids Res. 2025 Jun 30;53(12):gkaf549. doi: 10.1093/nar/gkaf549 (PMC12207409; doi:10.1093/nar/gkaf549)
Supplement: gkaf549_Supplemental_Files [file gkaf549_supplemental_files.zip]

Archive with 2 entries (2 files):
- Supplementary_Information.pdf
- Table_S1.xlsx
