# Supplementary material for: Extrusion fountains are restricted by WAPL-dependent cohesin release and CTCF barriers
Source: Nucleic Acids Res. 2025 Jun 30;53(12):gkaf549. doi: 10.1093/nar/gkaf549 (PMC12207409; doi:10.1093/nar/gkaf549)
Supplement: gkaf549_Supplemental_Files [file gkaf549_supplemental_files.zip › Table_S1.xlsx]

## Sheet: Sheet1
Supplementary Table 1: The key resources used in this study.
REAGENT or RESOURCE	SOURCE	IDENTIFIER
Antibodies
Anti-WAPL antibody, rabbit polyclonal	Proteintech	Cat #: 16370-1-AP
Anti-RAD21 antibody, rabbit polyclonal	Abcam	Cat #: ab154769
Anti-CTCF antibody, rabbit polyclonal	Merck Millipore	Cat #: 07-729
Anti-HSP90 antibody, rabbit polyclonal	Proteintech	Cat #: 13171-1-AP
Anti-ACTB antibody, mouse monoclonal (AC-15)	Abcam	Cat #: ab6276
Anti-LMNB1 antibody, rabbit polyclonal	Abcam	Cat #: ab16048
Anti-H3K4me1 antibody, rabbit polyclonal	Diagenode	Cat #: pAb-037-050
Anti-rabbit IgG, HRP-linked antibody	Cell Signaling	Cat #: 7074S
Anti-mouse IgG, HRP-linked antibody	Cell Signaling	Cat #: 7076S
Chemicals, Peptides, and Recombinant Proteins
Indole-3-acetic acid sodium salt	Sigma-Aldrich	Cat #: I5148-10G
PD0325901	Selleckchem	Cat #: S1036
CHIR99021	Cayman Chemical	Cat #: 13122
ESGRO recombinant mouse LIF protein	Merck Millipore	Cat #: ESG1107
dTAG-13	Merck Millipore	Cat #: SML2601-5MG
(Restriction) enzymes
MboI	NEB	Cat #: R0147L
Dam Methyltransferase	NEB	Cat #: M0222L
m6A-specific DpnI restriction enzyme	NEB	Cat #: R0176L
Commercial Reagents and Assays
NEBuilder® HiFi DNA Assembly Cloning Kit	NEB	Cat #: E5520S
LipofectamineTM 3000 Transfection Reagent	Thermo Fisher	Cat #: L3000001
Trans-Blot Turbo RTA Transfer Kit, PVDF	Bio-Rad	Cat #: 170-4272
ClarityTM Western ECL Substrate	Bio-Rad	Cat #: 1705060
Clarity Max Western ECL Substrate	Bio-Rad	Cat #: 1705062
NuPAGETM 4-12% Bis-Tris Protein Gels, 1.0 mm, 10-well	Thermo Fisher	Cat #: NP0321BOX
TRIzolTM LS Reagent	Thermo Fisher	Cat #: 10296028
AMPure XP, 60 mL	Beckman	Cat #: A63881
DynabeadsTM Protein G for Immunoprecipitation	Thermo Fisher	Cat #: 10003D
KAPA HTP Library Preparation Kit	Roche	Cat #: 07961901001
RNeasy Mini Kit	Qiagen	Cat #: 74104
TruSeq Stranded RNA LT Kit	Illumina	Cat #: RS-122-2101
Click-iT EdU Alexa Fluor 647 Flow Cytometry Assay Kit	Invitrogen	Cat #: C10424
Experimental Models: Cell Lines
E14TG2a	ATCC	Cat #: CRL-1821
E14TG2a-OsTir1 (Tigre locus)	Nora et al., 2017	N/A
E14TG2a-OSTir1 + Wapl-AID-eGFP	Liu et al., 2021	N/A
E14TG2a-OSTir1 + WAPL/CTCF-AID-eGFP/mCherry	This study	N/A
E14TG2a-OSTir1 + WAPL/CTCF-AID-eGFP/mCherry + RAD21-FKBP-BFP	This study	N/A
Primers, Oligos, and sgRNAs
Mouse Ctcf homology arms + AID + Backbone PCR primer fwd	IDT	GCTCGGCACCAGGACTATTG
Mouse Ctcf homology arms + AID + Backbone PCR primer rev	IDT	CTTCACGAACGCCGCCGC
mCherry + HygroR PCR primer fwd	IDT	GAGGCGGCGGCGTTCGTGAAGAAGCTTGATGTGAGCAAG
mCherry + HygroR PCR primer rev	IDT	GTCCTGGTGCCGAGCGGATCCATTATGTACCTGAC
Mouse RAD21 homology arm 1 fwd	IDT	CAAGCTTGCATGCCTGCAGGTCGACGATGAAGATGCTTCAGGG
Mouse RAD21 homology arm 1 rev	IDT	CACTCCTCCGGATCCGATAATATGGAACCGTGG
Mouse RAD21 homology arm 2 fwd	IDT	GCACAAGCTTAATTGAGGAGCTAGATGTGTTC
Mouse RAD21 homology arm 2 rev	IDT	ATTCGAGCTCGGTACCCGGGGATCCTTAATAATAAAGCCTTTATTAGGATG
RAD21 donor vector backbone fwd	IDT	GGATCCCCGGGTACCGAG
RAD21 donor vector backbone rev	IDT	GTCGACCTGCAGGCATGC
RAD21 sgRNA top	IDT	CACCGCCACGGTTCCATATTATCTG
RAD21 sgRNA bottom	IDT	AAACCAGATAATATGGAACCGTGG
FKBP-BFP fwd	IDT	GTTCCATATTATCGGATCCGGAGGAGTGCAG
FKBP-BFP rev	IDT	ATCTAGCTCCTCAATTAAGCTTGTGCCCCAGTTTG
Recombinant DNA
pEN84 - CTCF-AID[71-114]-eGFP-FRT-PuroR-FRT	Nora et al., 2017	Addgene #86230
Mouse CTCF-AID-mCherry-HygroR donor plasmid (C-terminus)	This study	N/A
Mouse RAD21-FKBP-BFP donor plasmid (C-terminus)	This study	N/A
Mouse RAD21 sgRNA plasmid in PX459	This study	N/A
pSpCas9(BB)-2A-Puro (PX459) V2.0	Ran et al., 2013	Addgene #62988
pAW63.YY1.FKBP.knock-in.BFP	Weintraub et al., 2017	Addgene #104371
pX335-EN475 (spCas9-nickase with Ctcf sgRNA-1)	Nora et al., 2017	Addgene #86231
pX335-EN477 (spCas9-nickase with Ctcf sgRNA-2)	Nora et al., 2017	Addgene #86232
pX330-EN1082		Addgene #156450
Datasets Reanalyzed
WAPL-AID, Hi-C	Liu et al., 2021	GSM3992961, GSM3992962
WAPL-AID, calibrated RAD21 ChIP-seq	Liu et al., 2021	GSM3992901, GSM3992902
WAPL-AID, H3K4me3 ChIP-seq	Liu et al., 2021	GSM3992915
WAPL-AID, TT-seq	Liu et al., 2021	GSM4775366
RAD21-AID, RNA-seq	Liu et al., 2021	GSM3992955-GSM3992960
CTCF-AID, Hi-C	Nora et al., 2017	SRR5633682-SRR5633690
CTCF-AID, calibrated RAD21 ChIP-seq	Nora et al., 2020	SRR12545423, SRR12545424, SRR12545425, SRR12545426
RAD21-AID, Hi-C	Rhodes et al., 2020	ERR3252823-ERR3252830, ERR3252815-ERR3252822
RAD21-AID, BRD2-FKBP, Micro-C	Xie et al., 2022	GSM4984742, GSM4984743
RAD21-AID, BRD2-FKBP, BRD4-FKBP, Micro-C	Xie et al., 2022	GSM4984750, GSM4984751
RAD21-AID, Micro-C	Hsieh et al., 2022	GSM5402695-GSM5402700
Synchronised G1E-ER4 cells, Hi-C	Zhang et al., 2019	GSM3729089-GSM3729098
Asynchronous G1E-ER4 cells, Hi-C	Zhao et al., 2024	GSM7120225, GSM7120226, GSM7893200, GSM7893201, GSM7893212, GSM7893213
Early mouse development, Hi-C	Du et al., 2017	GSE82185
Early mouse development, Hi-C	Ke et al., 2017	PRJCA000241
